# Supplementary material for: Two approaches for estimating the lower limit of quantitation (LLOQ) of microRNA levels assayed as exploratory biomarkers by RT-qPCR
Source: BMC Biotechnol. 2018 Feb 2;18:6. doi: 10.1186/s12896-018-0415-4 (PMC5796571; doi:10.1186/s12896-018-0415-4)
Supplement: Supplementary file 1 — Multi-site miRNA calibration curve dataset for the singleplex no preamp RT-qPCR pipeline. Results for the miR-1 calibration curves that were generated at six sites (A-F) as described in Methods are provided. (CSV 1 kb) [file 12896_2018_415_MOESM1_ESM.csv]

Site Code	A-1-0-1	B-1-0-1	F-1-0-1	C1-1-0-1	D-1-0-1	E-1-0-1	E-1-0-2	E-1-0-3
miR-1 (pmol/L)	Cq	Cq	Cq	Cq	Cq	Cq	Cq	Cq
1	21.01025581	21.4	22.502395	22.810465	24.559		20.049917	22.71694
0.333333333	22.54506302	22.931	26.84694833	25.110845	27.316	21.398523	21.56707	24.4531
0.111111111	24.05073452	24.607	29.79361689	26.175252	27.049	22.91371	23.228392	25.955727
0.037037037	25.72357464	26.232	28.88665044	27.973715	31.725	24.717558	24.569515	27.517406
0.012345679	27.60671616	27.827	31.35362078	29.9363775	30.763	26.769476	26.503216	28.946833
0.004115226	28.5049324	29.349	35.88618544	32.03488	32.825	28.410107	27.779478	30.334267
0.001371742	30.69415569	31.006	34.61495233	33.175583	36.798	29.229862	29.669378	29.969034
0.000457247	32.59206963	32.497	35.91126744	35.214067	35.897		31.246542	32.21521
0.000152416	34.20500374	34.303	UD	36.605726	37.444	34.893536	33.56809	32.13671
5.08E-05	35.9634037	35.952	UD	37.092133	UD		34.525063	32.571777
1.69E-05	36.7586174	36.884	UD	ND	UD	37.113766	35.31779	32.58262
NTC	UD	38.372	UD	UD	37.388	36.15131	37.014572	32.761593
