# Supplementary material for: Two approaches for estimating the lower limit of quantitation (LLOQ) of microRNA levels assayed as exploratory biomarkers by RT-qPCR
Source: BMC Biotechnol. 2018 Feb 2;18:6. doi: 10.1186/s12896-018-0415-4 (PMC5796571; doi:10.1186/s12896-018-0415-4)
Supplement: Supplementary file 2 — Multi-site miRNA calibration curve dataset for the singleplex preamp RT-qPCR pipeline. (CSV 2 kb) [file 12896_2018_415_MOESM2_ESM.csv]

Site Code	A-1-1-1	A-1-1-2	A-1-1-3	B-1-1-1	B-1-1-2	B-1-1-3	C-1-1-1	C-1-1-2	C-1-1-3	C-2-1-1	C-2-1-2	C-2-1-3	D-1-1-1	D-1-1-2	D-1-1-3	E-1-1-1	E-1-1-2	E-1-1-3	F-1-1-1	F-1-1-2	F-1-1-3
miR-1 (pmol/L)	Cq	Cq	Cq	Cq	Cq	Cq	Cq	Cq	Cq	Cq	Cq	Cq	Cq	Cq	Cq	Cq	Cq	Cq	Cq	Cq	Cq
1	14.84	16.48	15.38	15.866	16.108	16.028	15.245734	17.674317	17.4223795	21.3671655	24.263603	24.164771	17.385	15.673	15.993	11.74	13.02	12.74	15.17361033	16.40756767	16.49939333
0.333333333	16.32	18.14	17.98	17.199	17.468	17.266	17.495456	19.97359	19.7504685	22.831043	24.526244	24.8453365	16.57	16.935	17.494	13.51	14.57	14.45	18.369924	20.56014967	18.83076467
0.111111111	17.72	18.93	19.72	18.973	18.972	18.95	18.6014385	20.867484	20.6558495	24.3614105	25.9688735	26.2364025	17.848	17.836	18.12	15.36	16.27	16.03	22.03054433	22.47900333	22.03996067
0.037037037	19.1	20.41	21.33	20.44	20.503	20.635	20.2671635	22.615416	22.4884525	26.8130815	27.6685585	27.687004	19.637	19.83	20.079	17.04	17.95	17.43	22.215368	22.72471533	23.12486967
0.012345679	20.98	22.15	21.9	21.946	22.409	22.141	22.4219255	24.6422035	24.2146225	26.838208	29.299464	29.1612625	21.466	21.935	22.364	18.61	19.67	19.03	24.46639	24.37709	24.33147033
0.004115226	22.01	23.21	24.28	24.305	23.545	23.544	24.145756	26.772022	26.847688	29.707323	30.5648565	31.4754105	22.613	23.478	23.772	20.3	21.24	20.32	25.72923067	26.320432	26.41499333
0.001371742	22.98	23.02	24.09	25.24	25.811	25.202	25.269002	28.1818	27.8228695	29.79511	31.441251	31.1240065	24.152	24.192	24.191	21.79	22.91	21.01	25.73523267	26.649397	26.82842067
0.000457247	24.18	23.81	25.31	29.628	27.913	29.498	27.3858155	29.911002	30.419244	30.4736485	32.393524	31.783783	25.179	25.46	26.485	23.34	24.74	21.56	26.10959333	26.88533533	27.48201
0.000152416	23.95	23.5	25.51	27.932	27.371	28.191	28.7433355	31.6697915	31.029897	30.570365	31.7989065	31.668184	26.932	27.025	27.104	26.28	25.54	21.25	26.515865	27.07279767	28.05246867
5.08E-05	24.41	23.78	26.06	30.6	28.875	30.232	28.820719	32.6828385	35.7494125	30.8012035	30.9942015	30.449362	27.441	25.343	26.664	25.91	26.58	21.22	26.45396433	27.280068	27.73595967
1.69E-05	24.53	23.85	26.25	30.444	31.006	29.764	ND	ND	ND	30.826499	31.0835575	31.013053	27.645	26.651	28.183	25.6	24.79	21.21	27.01749033	27.94962433	28.95639267
5.65E-06	ND	ND	ND	ND	ND	ND	ND	ND	ND	31.0384715	31.595833	31.1620205	ND	ND	ND	ND	ND	ND	ND	ND	ND
NTC	24.38	24.2	25.96	28.957	30.639	31.555	UD	UD	UD	31.175533	31.9369905	31.485377	27.35	27.489	29.044	25.62	26.99	21.06	28.801225	29.78903833	31.58843967
