# Supplementary material for: Two approaches for estimating the lower limit of quantitation (LLOQ) of microRNA levels assayed as exploratory biomarkers by RT-qPCR
Source: BMC Biotechnol. 2018 Feb 2;18:6. doi: 10.1186/s12896-018-0415-4 (PMC5796571; doi:10.1186/s12896-018-0415-4)
Supplement: Supplementary file 3 — Multi-site miRNA calibration curve dataset for the 4-plex preamp RT-qPCR pipeline (CSV 2 kb) [file 12896_2018_415_MOESM3_ESM.csv]

Site Code	A-4-1-1	A-4-1-2	A-4-1-3	B-4-1-1	B-4-1-2	B-4-1-3	C1-4-1-1	C1-4-1-2	C1-4-1-3	C2-4-1-1	C2-4-1-2	C2-4-1-3	D-4-1-1	D-4-1-2	D-4-1-3	E-4-1-1	E-4-1-2	E-4-1-3	F-4-1-1	F-4-1-2	F-4-1-3
miR-1 (pmol/L)	Cq	Cq	Cq	Cq	Cq	Cq	Cq	Cq	Cq	Cq	Cq	Cq	Cq	Cq	Cq	Cq	Cq	Cq	Cq	Cq	Cq
1	14.91	15.77	14.32	15.508	15.47	15.484	21.7942295	21.4595115	21.842645	16.6003915	18.4876335	20.1311675	14.255	15.298	14.892	11.83	12.96	12.83	14.26075017	15.526252	15.78338933
0.333333333	16.6	17.45	17.77	16.941	16.953	16.953	23.5747935	23.056893	23.4426745	17.478859	19.266183	20.886167	15.699	16.16	16.445	13.22	14.57	14.66	18.06688267	18.857159	19.06551467
0.111111111	18.09	18.7	19.22	18.705	18.67	18.626	25.077611	24.547579	25.044578	19.451834	21.0307175	23.295722	16.868	17.482	17.653	15.23	16.37	16.1	21.02384933	21.75118767	22.067831
0.037037037	19.97	20.17	21.01	20.085	20.19	20.168	26.4063825	26.375493	26.6922225	20.793168	22.185046	23.1117395	19.292	18.891	19.45	16.54	17.73	17.83	20.71685633	21.76681967	22.50029133
0.012345679	21.14	23.19	22.97	22.033	22.012	21.748	28.2746865	28.2124955	28.6598945	22.2051935	24.188609	24.672081	21	21.12	21.202	18.41	19.76	20.8	23.02084067	23.84108033	24.38107133
0.004115226	22.71	23.45	25.03	23.552	23.404	23.155	29.7384065	29.8132515	29.813839	25.401807	27.8510305	26.784378	22.112	22.129	22.882	21.41	21.24	21.19	26.35416167	26.751987	27.93672967
0.001371742	24.2	24.69	26.39	24.881	24.934	24.763	31.8714915	31.1173355	31.786581	25.8723375	26.8350515	27.14227	23.846	23.449	24.621	21.11	22.98	22.88	26.40751267	26.95154333	28.336551
0.000457247	24.91	24.8	25.86	26.027	26.884	26.165	33.741338	34.058534	35.5656795	27.05344	28.6482585	28.6368035	25.263	25.078	26.199	23.53	24.52	24.27	28.19128933	27.85312967	28.76309033
0.000152416	25.83	25.71	27.51	26.894	27.27	27.599	34.3448	35.987755	35.1586735	27.4260725	28.6101685	29.0065785	26.83	28.621	27.552	24.16	26.06	25.08	29.889746	30.99903333	30.46701067
5.08E-05	25.57	25.59	27.36	28.971	29.259	28.947	34.481146	UD	34.1074285	28.2201615	28.8983595	28.670595	27.642	26.985	27.982	25.99	29.11	26.2	29.83836433	29.006368	30.065529
1.69E-05	25.17	25.34	27.09	30.062	27.843	30.53	ND	ND	ND	27.9341625	28.753724	28.3617325	28.571	28.831	27.998	28.05	28.77	27.27	31.16757433	29.687714	30.95376367
5.65E-06	ND	ND	ND	ND	ND	ND	ND	ND	ND	27.64464	28.6630565	28.551726	ND	ND	ND	ND	ND	ND	ND	ND	ND
NTC	25.31	25.57	27.18	29.316	28.993	29.865	UD	UD	UD	27.752719	28.699186	28.4624165	33.064	30.803	32.538	30.26	32.43	30.54	35.559399	29.86136667	34.63876833
