# Supplementary material for: Two approaches for estimating the lower limit of quantitation (LLOQ) of microRNA levels assayed as exploratory biomarkers by RT-qPCR
Source: BMC Biotechnol. 2018 Feb 2;18:6. doi: 10.1186/s12896-018-0415-4 (PMC5796571; doi:10.1186/s12896-018-0415-4)
Supplement: Supplementary file 4 — Multi-site miRNA calibration curve dataset for the Megaplex preamp RT-qPCR pipeline. (CSV 1 kb) [file 12896_2018_415_MOESM4_ESM.csv]

Site Code	A-M-1-1	A-M-1-2	A-M-1-3	C1-M-1-1	C1-M-1-2	C1-M-1-3	C2-M-1-1	C2-M-1-2	C2-M-1-3	D-M-1-1	D-M-1-2	D-M-1-3	E-M-1-1	E-M-1-2	E-M-1-3
miR-1 (pmol/L)	Cq	Cq	Cq	Cq	Cq	Cq	Cq	Cq	Cq	Cq	Cq	Cq	Cq	Cq	Cq
1	16.03	16.27	15.93	20.1837215	18.3772505	20.0222775	20.6401615	19.863725	21.5996255	16.798	16.965	16.898	17.5	18.88	18.78
0.333333333	17.65	17.72	17.56	22.738783	20.9425205	22.556015	21.7004575	20.62391	21.970385	17.673	17.964	17.773	19.15	20.73	20.41
0.111111111	19.24	19.38	19.07	24.066413	22.4087775	23.839164	23.836708	22.571667	23.697581	19.824	20.056	19.979	21	22.31	22.43
0.037037037	20.98	21.1	20.92	25.966114	23.9362095	25.336302	25.5796545	24.9649305	26.2995735	21.457	21.67	21.492	22.52	24.07	23.83
0.012345679	22.88	23.03	22.83	28.4581325	26.613778	27.8006295	27.4079135	26.3388665	27.6217385	23.896	24.136	24.02	24.16	25.57	25.56
0.004115226	24.47	24.82	24.6	30.652878	28.544156	29.892989	31.6145715	30.7009165	32.250057	25.828	25.635	25.726	25.41	27.26	27.07
0.001371742	26.42	26.2	26.19	31.3271265	29.0741635	29.8519525	32.4258995	31.0717525	33.6111355	27.504	27.546	27.334	27.31	28.85	28.65
0.000457247	28.65	28.01	28.33	33.5954305	32.9653335	33.3159655	35.124661	ND	33.8853285	29.067	32.136	29.942	29.34	30.28	30.01
0.000152416	29.57	28.58	30.97	34.451935	32.7665075	34.95523	35.7567615	36.5341265	35.6998005	30.859	29.549	29.848	29.36	31.35	30.81
5.08E-05	33.31	34.12	31.3	33.9444635	ND	34.490362	UD	UD	UD	36.218	UD	37.101	29.95	32.62	32.3
1.69E-05	UD	31.94	UD	ND	ND	ND	UD	UD	UD	34.208	UD	35.669	30.67	34.15	31.99
5.65E-06	ND	ND	ND	ND	ND	ND	UD	UD	UD	ND	ND	ND	ND	ND	ND
NTC	33.63	UD	UD	UD	UD	UD	UD	UD	UD	UD	UD	UD	30.83	33.29	32.58
