# Supplementary material for: Two approaches for estimating the lower limit of quantitation (LLOQ) of microRNA levels assayed as exploratory biomarkers by RT-qPCR
Source: BMC Biotechnol. 2018 Feb 2;18:6. doi: 10.1186/s12896-018-0415-4 (PMC5796571; doi:10.1186/s12896-018-0415-4)
Supplement: Supplementary file 5 — LLOQ determinations based on Logistic Modeling and Baseline Noise approaches for datasets in Additional files 1-4 and plotted in Fig. 5. (CSV 2 kb) [file 12896_2018_415_MOESM5_ESM.csv]

SiteCode	Site	Plex	PreAmp(0=NO;1=YES)	Run	BaselineNoise	3PL-RelativeError	3PL-StdError
A-1-0-1	A	1	0	1	0.051	0.0169	0.0169
A-1-1-1	A	1	1	1	12.35	0.0169	0.0169
A-1-1-2	A	1	1	2	37.04	0.0169	1.37
A-1-1-3	A	1	1	3	12.35	0.0169	0.152
A-4-1-1	A	4	1	1	4.12	0.0169	0.0169
A-4-1-2	A	4	1	2	12.35	0.0169	0.457
A-4-1-3	A	4	1	3	12.35	0.0169	0.457
A-M-1-1	A	M	1	1	0.152	0.0508	0.0508
A-M-1-2	A	M	1	2	0.051	0.0169	0.0169
A-M-1-3	A	M	1	3	0.152	0.0508	0.0508
B-1-0-1	B	1	0	1	0.152	0.0169	0.0169
B-1-1-1	B	1	1	1	1.37	0.0169	0.0169
B-1-1-2	B	1	1	2	0.152	0.0169	0.0169
B-1-1-3	B	1	1	3	0.152	0.0169	0.0169
B-4-1-1	B	4	1	1	0.457	0.0169	0.0169
B-4-1-2	B	4	1	2	1.37	0.0169	0.0169
B-4-1-3	B	4	1	3	0.457	0.0169	0.0169
C1-1-0-1	C1	1	0	1	0.152	0.0508	0.0508
C1-1-1-1	C1	1	1	1	0.152	0.0508	0.0508
C1-1-1-2	C1	1	1	2	0.152	0.0508	0.0508
C1-1-1-3	C1	1	1	3	0.152	0.0508	0.0508
C1-4-1-1	C1	4	1	1	0.152	0.0508	0.0508
C1-4-1-2	C1	4	1	2	0.457	0.152	0.152
C1-4-1-3	C1	4	1	3	0.152	0.0508	0.0508
C1-M-1-1	C1	M	1	1	0.152	0.0508	0.0508
C1-M-1-2	C1	M	1	2	0.457	0.152	0.152
C1-M-1-3	C1	M	1	3	0.152	0.0508	0.0508
C2-1-1-1	C2	1	1	1	12.35	0.00565	1.37
C2-1-1-2	C2	1	1	2	12.35	4.12	12.35
C2-1-1-3	C2	1	1	3	37.04	12.35	12.35
C2-4-1-1	C2	4	1	1	4.12	0.00565	0.152
C2-4-1-2	C2	4	1	2	12.35	0.0169	1.37
C2-4-1-3	C2	4	1	3	12.35	0.00565	1.37
C2-M-1-1	C2	M	1	1	0.457	0.152	0.152
C2-M-1-2	C2	M	1	2	0.457	0.152	0.152
C2-M-1-3	C2	M	1	3	0.457	0.152	0.152
D-1-0-1	D	1	0	1	4.11	0.152	0.457
D-1-1-1	D	1	1	1	1.37	0.0169	0.0169
D-1-1-2	D	1	1	2	1.37	0.0169	0.0508
D-1-1-3	D	1	1	3	0.457	0.0169	0.0508
D-4-1-1	D	4	1	1	0.017	0.0169	0.0169
D-4-1-2	D	4	1	2	0.051	0.0169	0.0169
D-4-1-3	D	4	1	3	0.017	0.0169	0.0169
D-M-1-1	D	M	1	1	0.152	0.0169	0.0169
D-M-1-2	D	M	1	2	0.457	1.37	0.152
D-M-1-3	D	M	1	3	0.152	0.0169	0.0169
E-1-0-1	E	1	0	1	0.152	0.0169	0.0169
E-1-0-2	E	1	0	2	0.152	0.0169	0.0169
E-1-0-3	E	1	0	3	1.37	0.0169	4.12
E-1-1-1	E	1	1	1	1.37	0.0169	0.0169
E-1-1-2	E	1	1	2	1.37	0.0508	0.0169
E-1-1-3	E	1	1	3	37.04	0.0508	1.37
E-4-1-1	E	4	1	1	0.051	0.0169	0.0169
E-4-1-2	E	4	1	2	0.051	0.0169	0.0169
E-4-1-3	E	4	1	3	0.017	0.0169	0.0169
E-M-1-1	E	M	1	1	1.37	0.0169	0.0169
E-M-1-2	E	M	1	2	0.457	0.0169	0.0169
E-M-1-3	E	M	1	3	1.37	0.0169	0.0169
F-1-0-1	F	1	0	1	1.37	0.457	12.3
F-1-1-1	F	1	1	1	4.11	0.0508	1.37
F-1-1-2	F	1	1	2	4.1	0.0508	1.37
F-1-1-3	F	1	1	3	0.152	0.0508	0.0508
F-4-1-1	F	4	1	1	0.017	0.0169	0.0508
F-4-1-2	F	4	1	2	4.1	0.0169	0.457
F-4-1-3	F	4	1	3	0.017	0.0169	0.457
