# Supplementary material for: Two approaches for estimating the lower limit of quantitation (LLOQ) of microRNA levels assayed as exploratory biomarkers by RT-qPCR
Source: BMC Biotechnol. 2018 Feb 2;18:6. doi: 10.1186/s12896-018-0415-4 (PMC5796571; doi:10.1186/s12896-018-0415-4)
Supplement: Supplementary file 6 — miR-208a-3p calibration curve dataset from 5 sites used for LLOQ determinations in Additional file 5. (CSV 11 kb) [file 12896_2018_415_MOESM6_ESM.csv]

Site	miRNA	Data_type	Sample	RT-qPCR Run No.	RNA Carrier in dilutions?	Molar Conc	Copy Number/uL stock	Copy Number/uL in Biofluid	Log10 Copy No/uLin biofluid	Cq
C	miR-208	Cq values	HESI Standards	1	yes	2.00E-12	1.20E+06	2.40E+05	5.38	15.6
C	miR-208	Cq values	HESI Standards	1	yes	6.67E-13	4.01E+05	8.02E+04	4.90	17.41
C	miR-208	Cq values	HESI Standards	1	yes	2.22E-13	1.34E+05	2.68E+04	4.43	19.54
C	miR-208	Cq values	HESI Standards	1	yes	7.41E-14	4.46E+04	8.92E+03	3.95	21.47
C	miR-208	Cq values	HESI Standards	1	yes	2.47E-14	1.49E+04	2.98E+03	3.47	24
C	miR-208	Cq values	HESI Standards	1	yes	8.23E-15	4.96E+03	9.92E+02	3.00	25.45
C	miR-208	Cq values	HESI Standards	1	yes	2.74E-15	1.65E+03	3.30E+02	2.52	26.99
C	miR-208	Cq values	HESI Standards	1	yes	9.14E-16	5.51E+02	1.10E+02	2.04	28.48
C	miR-208	Cq values	HESI Standards	1	yes	3.05E-16	1.84E+02	3.68E+01	1.57	29.54
C	miR-208	Cq values	HESI Standards	1	yes	1.02E-16	6.12E+01	1.22E+01	1.09	30.51
C	miR-208	Cq values	HESI Standards	1	yes	3.39E-17	2.04E+01	4.08E+00	0.61	33.61
C	miR-208	Cq values	NTC	1	yes	0				35.58
C	miR-208	Cq values	HESI Standards	2	yes	2.00E-12	1.20E+06	2.40E+05	5.38	16.96
C	miR-208	Cq values	HESI Standards	2	yes	6.67E-13	4.01E+05	8.02E+04	4.90	18.25
C	miR-208	Cq values	HESI Standards	2	yes	2.22E-13	1.34E+05	2.68E+04	4.43	20.09
C	miR-208	Cq values	HESI Standards	2	yes	7.41E-14	4.46E+04	8.92E+03	3.95	21.62
C	miR-208	Cq values	HESI Standards	2	yes	2.47E-14	1.49E+04	2.98E+03	3.47	22.98
C	miR-208	Cq values	HESI Standards	2	yes	8.23E-15	4.96E+03	9.92E+02	3.00	24.29
C	miR-208	Cq values	HESI Standards	2	yes	2.74E-15	1.65E+03	3.30E+02	2.52	25.96
C	miR-208	Cq values	HESI Standards	2	yes	9.14E-16	5.51E+02	1.10E+02	2.04	26.35
C	miR-208	Cq values	HESI Standards	2	yes	3.05E-16	1.84E+02	3.68E+01	1.57	28.22
C	miR-208	Cq values	HESI Standards	2	yes	1.02E-16	6.12E+01	1.22E+01	1.09	28.66
C	miR-208	Cq values	HESI Standards	2	yes	3.39E-17	2.04E+01	4.08E+00	0.61	29.58
C	miR-208	Cq values	NTC	2	yes	0				35.15
C	miR-208	Cq values	HESI Standards	3	yes	2.00E-12	1.20E+06	2.40E+05	5.38	16.44
C	miR-208	Cq values	HESI Standards	3	yes	6.67E-13	4.01E+05	8.02E+04	4.90	17.69
C	miR-208	Cq values	HESI Standards	3	yes	2.22E-13	1.34E+05	2.68E+04	4.43	19.81
C	miR-208	Cq values	HESI Standards	3	yes	7.41E-14	4.46E+04	8.92E+03	3.95	21.63
C	miR-208	Cq values	HESI Standards	3	yes	2.47E-14	1.49E+04	2.98E+03	3.47	23.19
C	miR-208	Cq values	HESI Standards	3	yes	8.23E-15	4.96E+03	9.92E+02	3.00	24.04
C	miR-208	Cq values	HESI Standards	3	yes	2.74E-15	1.65E+03	3.30E+02	2.52	25.43
C	miR-208	Cq values	HESI Standards	3	yes	9.14E-16	5.51E+02	1.10E+02	2.04	27.64
C	miR-208	Cq values	HESI Standards	3	yes	3.05E-16	1.84E+02	3.68E+01	1.57	28.94
C	miR-208	Cq values	HESI Standards	3	yes	1.02E-16	6.12E+01	1.22E+01	1.09	30.09
C	miR-208	Cq values	HESI Standards	3	yes	3.39E-17	2.04E+01	4.08E+00	0.61	31.83
C	miR-208	Cq values	NTC	3	yes	0				33.86
D	miR-208	Cq values	HESI Standards	1	yes	2.00E-12	1.20E+06	2.40E+05	5.38	13.57
D	miR-208	Cq values	HESI Standards	1	yes	6.70E-13	4.01E+05	8.02E+04	4.90	15.51
D	miR-208	Cq values	HESI Standards	1	yes	2.20E-13	1.34E+05	2.68E+04	4.43	16.84
D	miR-208	Cq values	HESI Standards	1	yes	7.40E-14	4.46E+04	8.92E+03	3.95	18.35
D	miR-208	Cq values	HESI Standards	1	yes	2.50E-14	1.49E+04	2.98E+03	3.47	19.38
D	miR-208	Cq values	HESI Standards	1	yes	8.20E-15	4.96E+03	9.92E+02	3.00	22.2
D	miR-208	Cq values	HESI Standards	1	yes	2.70E-15	1.65E+03	3.30E+02	2.52	22.45
D	miR-208	Cq values	HESI Standards	1	yes	9.10E-16	5.51E+02	1.10E+02	2.04	25.01
D	miR-208	Cq values	HESI Standards	1	yes	3.00E-16	1.84E+02	3.68E+01	1.57	25.62
D	miR-208	Cq values	NTC	1	yes	0				28.52
D	miR-208	Cq values	HESI Standards	2	yes	2.00E-12	1.20E+06	2.40E+05	5.38	13.34
D	miR-208	Cq values	HESI Standards	2	yes	6.70E-13	4.01E+05	8.02E+04	4.90	14.48
D	miR-208	Cq values	HESI Standards	2	yes	2.20E-13	1.34E+05	2.68E+04	4.43	16.75
D	miR-208	Cq values	HESI Standards	2	yes	7.40E-14	4.46E+04	8.92E+03	3.95	17.67
D	miR-208	Cq values	HESI Standards	2	yes	2.50E-14	1.49E+04	2.98E+03	3.47	19.91
D	miR-208	Cq values	HESI Standards	2	yes	8.20E-15	4.96E+03	9.92E+02	3.00	21.25
D	miR-208	Cq values	HESI Standards	2	yes	2.70E-15	1.65E+03	3.30E+02	2.52	23.16
D	miR-208	Cq values	HESI Standards	2	yes	9.10E-16	5.51E+02	1.10E+02	2.04	25.56
D	miR-208	Cq values	HESI Standards	2	yes	3.00E-16	1.84E+02	3.68E+01	1.57	25.92
D	miR-208	Cq values	NTC	2	yes	0				UD
D	miR-208	Cq values	HESI Standards	3	yes	2.00E-12	1.20E+06	2.40E+05	5.38	13.22
D	miR-208	Cq values	HESI Standards	3	yes	6.70E-13	4.01E+05	8.02E+04	4.90	14.76
D	miR-208	Cq values	HESI Standards	3	yes	2.20E-13	1.34E+05	2.68E+04	4.43	16.41
D	miR-208	Cq values	HESI Standards	3	yes	7.40E-14	4.46E+04	8.92E+03	3.95	17.82
D	miR-208	Cq values	HESI Standards	3	yes	2.50E-14	1.49E+04	2.98E+03	3.47	19.65
D	miR-208	Cq values	HESI Standards	3	yes	8.20E-15	4.96E+03	9.92E+02	3.00	20.98
D	miR-208	Cq values	HESI Standards	3	yes	2.70E-15	1.65E+03	3.30E+02	2.52	23.35
D	miR-208	Cq values	HESI Standards	3	yes	9.10E-16	5.51E+02	1.10E+02	2.04	25.18
D	miR-208	Cq values	HESI Standards	3	yes	3.00E-16	1.84E+02	3.68E+01	1.57	26.23
D	miR-208	Cq values	NTC	3	yes	0				UD
B	miR-208	Cq values	HESI Standards	1	yes	2.00E-12	1.20E+06	2.40E+05	5.38	14.85
B	miR-208	Cq values	HESI Standards	1	yes	6.67E-13	4.01E+05	8.02E+04	4.90	16.44
B	miR-208	Cq values	HESI Standards	1	yes	2.22E-13	1.34E+05	2.68E+04	4.43	18.05
B	miR-208	Cq values	HESI Standards	1	yes	7.41E-14	4.46E+04	8.92E+03	3.95	19.93
B	miR-208	Cq values	HESI Standards	1	yes	2.47E-14	1.49E+04	2.98E+03	3.47	21.69
B	miR-208	Cq values	HESI Standards	1	yes	8.23E-15	4.96E+03	9.92E+02	3.00	23.72
B	miR-208	Cq values	HESI Standards	1	yes	2.74E-15	1.65E+03	3.30E+02	2.52	25.31
B	miR-208	Cq values	HESI Standards	1	yes	9.14E-16	5.51E+02	1.10E+02	2.04	26.73
B	miR-208	Cq values	HESI Standards	1	yes	3.05E-16	1.84E+02	3.68E+01	1.57	28.71
B	miR-208	Cq values	NTC	1	yes	0				30.63
B	miR-208	Cq values	HESI Standards	2	yes	2.00E-12	1.20E+06	2.40E+05	5.38	14.72
B	miR-208	Cq values	HESI Standards	2	yes	6.67E-13	4.01E+05	8.02E+04	4.90	16.11
B	miR-208	Cq values	HESI Standards	2	yes	2.22E-13	1.34E+05	2.68E+04	4.43	18.01
B	miR-208	Cq values	HESI Standards	2	yes	7.41E-14	4.46E+04	8.92E+03	3.95	19.54
B	miR-208	Cq values	HESI Standards	2	yes	2.47E-14	1.49E+04	2.98E+03	3.47	21.17
B	miR-208	Cq values	HESI Standards	2	yes	8.23E-15	4.96E+03	9.92E+02	3.00	23.25
B	miR-208	Cq values	HESI Standards	2	yes	2.74E-15	1.65E+03	3.30E+02	2.52	24.92
B	miR-208	Cq values	HESI Standards	2	yes	9.14E-16	5.51E+02	1.10E+02	2.04	26.97
B	miR-208	Cq values	HESI Standards	2	yes	3.05E-16	1.84E+02	3.68E+01	1.57	28.02
B	miR-208	Cq values	NTC	2	yes	0				30.69
B	miR-208	Cq values	HESI Standards	3	yes	2.00E-12	1.20E+06	2.40E+05	5.38	14.88
B	miR-208	Cq values	HESI Standards	3	yes	6.67E-13	4.01E+05	8.02E+04	4.90	16.57
B	miR-208	Cq values	HESI Standards	3	yes	2.22E-13	1.34E+05	2.68E+04	4.43	17.98
B	miR-208	Cq values	HESI Standards	3	yes	7.41E-14	4.46E+04	8.92E+03	3.95	19.8
B	miR-208	Cq values	HESI Standards	3	yes	2.47E-14	1.49E+04	2.98E+03	3.47	21.68
B	miR-208	Cq values	HESI Standards	3	yes	8.23E-15	4.96E+03	9.92E+02	3.00	23.67
B	miR-208	Cq values	HESI Standards	3	yes	2.74E-15	1.65E+03	3.30E+02	2.52	25.85
B	miR-208	Cq values	HESI Standards	3	yes	9.14E-16	5.51E+02	1.10E+02	2.04	26.65
B	miR-208	Cq values	HESI Standards	3	yes	3.05E-16	1.84E+02	3.68E+01	1.57	27.89
B	miR-208	Cq values	NTC	3	yes	0				30.15
H	miR-208	Cq values	HESI Standards	1	yes	2.00E-12	1.20E+06	2.40E+05	5.38	14.15
H	miR-208	Cq values	HESI Standards	1	yes	6.67E-13	4.01E+05	8.02E+04	4.90	16.01
H	miR-208	Cq values	HESI Standards	1	yes	2.22E-13	1.34E+05	2.68E+04	4.43	17.64
H	miR-208	Cq values	HESI Standards	1	yes	7.41E-14	4.46E+04	8.92E+03	3.95	19.23
H	miR-208	Cq values	HESI Standards	1	yes	2.47E-14	1.49E+04	2.98E+03	3.47	21.19
H	miR-208	Cq values	HESI Standards	1	yes	8.23E-15	4.96E+03	9.92E+02	3.00	23
H	miR-208	Cq values	HESI Standards	1	yes	2.74E-15	1.65E+03	3.30E+02	2.52	24.73
H	miR-208	Cq values	HESI Standards	1	yes	9.14E-16	5.51E+02	1.10E+02	2.04	26.46
H	miR-208	Cq values	HESI Standards	1	yes	3.05E-16	1.84E+02	3.68E+01	1.57	26.82
H	miR-208	Cq values	NTC	1	yes	0				31.41
H	miR-208	Cq values	HESI Standards	2	yes	2.00E-12	1.20E+06	2.40E+05	5.38	14.14
H	miR-208	Cq values	HESI Standards	2	yes	6.67E-13	4.01E+05	8.02E+04	4.90	15.95
H	miR-208	Cq values	HESI Standards	2	yes	2.22E-13	1.34E+05	2.68E+04	4.43	17.5
H	miR-208	Cq values	HESI Standards	2	yes	7.41E-14	4.46E+04	8.92E+03	3.95	19.49
H	miR-208	Cq values	HESI Standards	2	yes	2.47E-14	1.49E+04	2.98E+03	3.47	20.98
H	miR-208	Cq values	HESI Standards	2	yes	8.23E-15	4.96E+03	9.92E+02	3.00	22.85
H	miR-208	Cq values	HESI Standards	2	yes	2.74E-15	1.65E+03	3.30E+02	2.52	24.04
H	miR-208	Cq values	HESI Standards	2	yes	9.14E-16	5.51E+02	1.10E+02	2.04	25.91
H	miR-208	Cq values	HESI Standards	2	yes	3.05E-16	1.84E+02	3.68E+01	1.57	24.97
H	miR-208	Cq values	NTC	2	yes	0				28.54
H	miR-208	Cq values	HESI Standards	3	yes	2.00E-12	1.20E+06	2.40E+05	5.38	14.14
H	miR-208	Cq values	HESI Standards	3	yes	6.67E-13	4.01E+05	8.02E+04	4.90	16.39
H	miR-208	Cq values	HESI Standards	3	yes	2.22E-13	1.34E+05	2.68E+04	4.43	17.82
H	miR-208	Cq values	HESI Standards	3	yes	7.41E-14	4.46E+04	8.92E+03	3.95	19.72
H	miR-208	Cq values	HESI Standards	3	yes	2.47E-14	1.49E+04	2.98E+03	3.47	21.29
H	miR-208	Cq values	HESI Standards	3	yes	8.23E-15	4.96E+03	9.92E+02	3.00	22.98
H	miR-208	Cq values	HESI Standards	3	yes	2.74E-15	1.65E+03	3.30E+02	2.52	24.56
H	miR-208	Cq values	HESI Standards	3	yes	9.14E-16	5.51E+02	1.10E+02	2.04	25.6
H	miR-208	Cq values	HESI Standards	3	yes	3.05E-16	1.84E+02	3.68E+01	1.57	25.35
H	miR-208	Cq values	NTC	3	yes	0				26.23
A	miR-208	Cq values	HESI Standards	2	yes	2.00E-12	1.20E+06	2.40E+05	5.38	15.77
A	miR-208	Cq values	HESI Standards	2	yes	6.67E-13	4.01E+05	8.02E+04	4.90	19.02
A	miR-208	Cq values	HESI Standards	2	yes	2.22E-13	1.34E+05	2.68E+04	4.43	18.86
A	miR-208	Cq values	HESI Standards	2	yes	7.41E-14	4.46E+04	8.92E+03	3.95	20.97
A	miR-208	Cq values	HESI Standards	2	yes	2.47E-14	1.49E+04	2.98E+03	3.47	22.18
A	miR-208	Cq values	HESI Standards	2	yes	8.23E-15	4.96E+03	9.92E+02	3.00	24.5
A	miR-208	Cq values	HESI Standards	2	yes	2.74E-15	1.65E+03	3.30E+02	2.52	26.43
A	miR-208	Cq values	HESI Standards	2	yes	9.14E-16	5.51E+02	1.10E+02	2.04	28.51
A	miR-208	Cq values	HESI Standards	2	yes	3.05E-16	1.84E+02	3.68E+01	1.57	30.13
A	miR-208	Cq values	NTC	2	yes	0				UD
A	miR-208	Cq values	HESI Standards	3	yes	2.00E-12	1.20E+06	2.40E+05	5.38	15.26
A	miR-208	Cq values	HESI Standards	3	yes	6.67E-13	4.01E+05	8.02E+04	4.90	15.66
A	miR-208	Cq values	HESI Standards	3	yes	2.22E-13	1.34E+05	2.68E+04	4.43	16.64
A	miR-208	Cq values	HESI Standards	3	yes	7.41E-14	4.46E+04	8.92E+03	3.95	17.89
A	miR-208	Cq values	HESI Standards	3	yes	2.47E-14	1.49E+04	2.98E+03	3.47	19.43
A	miR-208	Cq values	HESI Standards	3	yes	8.23E-15	4.96E+03	9.92E+02	3.00	21.2
A	miR-208	Cq values	HESI Standards	3	yes	2.74E-15	1.65E+03	3.30E+02	2.52	22.57
A	miR-208	Cq values	HESI Standards	3	yes	9.14E-16	5.51E+02	1.10E+02	2.04	24.12
A	miR-208	Cq values	HESI Standards	3	yes	3.05E-16	1.84E+02	3.68E+01	1.57	25.7
A	miR-208	Cq values	NTC	3	yes	0				29.8
