# Supplementary material for: Two approaches for estimating the lower limit of quantitation (LLOQ) of microRNA levels assayed as exploratory biomarkers by RT-qPCR
Source: BMC Biotechnol. 2018 Feb 2;18:6. doi: 10.1186/s12896-018-0415-4 (PMC5796571; doi:10.1186/s12896-018-0415-4)
Supplement: Supplementary file 7 — Predicted miR-208a-3p values in plasma and urine from control and isoproterenol-treated rats and the corresponding LLOQs determined using two workflows and plotted in Fig. 6. (CSV 10 kb) [file 12896_2018_415_MOESM7_ESM.csv]

Site Code	miRNA	Data_type	Sample	RNA Prep No	RT-qPCR Run No.	RNA Carrier in dilutions?	Predicted Copies/uL biofluid	Lower 95%	Upper 95%	Lowest calibrator (copies/uL biofluid)	Baseline Noise LLOQ (copies/uL biofluid)	Logistic Model Rel Error LLOQ (copies/uL biofluid)	Logistic Model Std Error LLOQ (copies/uL biofluid)
C	miR-208	Cq values	Control Plasma	2	1	yes	76.824	54.784	107.732	4.1	4.1	4.1	12.29
C	miR-208	Cq values	Control Plasma	3	1	yes	94.344	67.479	131.904	4.1	4.1	4.1	12.29
C	miR-208	Cq values	Control Plasma	1	1	yes	31.712	21.077	47.715	4.1	4.1	4.1	12.29
C	miR-208	Cq values	Control Plasma	1	2	yes	0.738	0.244	2.232	4.1	4.1	4.1	4.1
C	miR-208	Cq values	Control Plasma	3	2	yes	27.993	21.717	36.082	4.1	4.1	4.1	4.1
C	miR-208	Cq values	Control Plasma	2	2	yes	10.595	7.419	15.131	4.1	4.1	4.1	4.1
C	miR-208	Cq values	Control Plasma	1	3	yes	21.373	16.371	27.902	4.1	12.29	4.1	4.1
C	miR-208	Cq values	Control Plasma	2	3	yes	39.108	31.291	48.878	4.1	12.29	4.1	4.1
C	miR-208	Cq values	Control Plasma	3	3	yes	91.012	73.228	113.116	4.1	12.29	4.1	4.1
B	miR-208	Cq values	Control Plasma	1	1	yes	14.347	10.896	18.891	36.7	110	36.7	36.7
B	miR-208	Cq values	Control Plasma	2	2	yes	15.514	10.522	22.874	36.7	110	36.7	36.7
B	miR-208	Cq values	Control Plasma	3	3	yes	27.830	16.421	47.166	36.7	110	36.7	36.7
H	miR-208	Cq values	Control Plasma	1	1	yes	6.091	1.831	20.258	36.7	36.7	36.7	36.7
H	miR-208	Cq values	Control Plasma	2	2	yes	0.256	0.000	8448.647	36.7	36.7	36.7	36.7
H	miR-208	Cq values	Control Plasma	3	3	yes	3.496	0.027	458.780	36.7	991.3	36.7	36.7
A	miR-208	Cq values	Control Plasma	2	2	yes	22.672	11.100	46.307	36.7	110	36.7	36.7
A	miR-208	Cq values	Control Plasma	3	3	yes	1.762	0.396	7.836	36.7	36.7	36.7	36.7
D	miR-208	Cq values	Control Plasma	2	1	yes	0.174	0.000	135.105	36.7	110	36.7	36.7
D	miR-208	Cq values	Control Plasma	3	1	yes	75.663	38.096	150.273	36.7	110	36.7	36.7
D	miR-208	Cq values	Control Plasma	1	1	yes	1.655	0.055	49.706	36.7	110	36.7	36.7
D	miR-208	Cq values	Control Plasma	1	2	yes	0.419	0.007	26.652	36.7	110	36.7	36.7
D	miR-208	Cq values	Control Plasma	3	2	yes	33.472	15.008	74.654	36.7	110	36.7	36.7
D	miR-208	Cq values	Control Plasma	2	2	yes	673.246	510.135	888.510	36.7	110	36.7	36.7
D	miR-208	Cq values	Control Plasma	1	3	yes	2.308	0.610	8.734	36.7	110	36.7	36.7
D	miR-208	Cq values	Control Plasma	2	3	yes	1567.631	1321.282	1859.911	36.7	110	36.7	36.7
D	miR-208	Cq values	Control Plasma	3	3	yes	27.236	16.678	44.478	36.7	110	36.7	36.7
C	miR-208	Cq values	Control Urine	2	1	yes	59.080	41.844	83.416	4.1	4.1	4.1	12.29
C	miR-208	Cq values	Control Urine	3	1	yes	62.872	44.239	89.353	4.1	4.1	4.1	12.29
C	miR-208	Cq values	Control Urine	1	1	yes	18.223	11.657	28.487	4.1	4.1	4.1	12.29
C	miR-208	Cq values	Control Urine	1	2	yes	0.844	0.323	2.207	4.1	4.1	4.1	4.1
C	miR-208	Cq values	Control Urine	3	2	yes	15.422	11.016	21.589	4.1	4.1	4.1	4.1
C	miR-208	Cq values	Control Urine	2	2	yes	3.680	2.128	6.361	4.1	4.1	4.1	4.1
C	miR-208	Cq values	Control Urine	1	3	yes	14.731	11.185	19.402	4.1	12.29	4.1	4.1
C	miR-208	Cq values	Control Urine	2	3	yes	28.274	22.390	35.705	4.1	12.29	4.1	4.1
C	miR-208	Cq values	Control Urine	3	3	yes	13.089	9.592	17.863	4.1	12.29	4.1	4.1
B	miR-208	Cq values	Control Urine	1	1	yes	15.888	12.226	20.648	36.7	110	36.7	36.7
B	miR-208	Cq values	Control Urine	2	2	yes	26.867	19.989	36.111	36.7	110	36.7	36.7
B	miR-208	Cq values	Control Urine	3	3	yes	34.907	21.813	55.863	36.7	110	36.7	36.7
H	miR-208	Cq values	Control Urine	1	1	yes	6.091	1.831	20.258	36.7	36.7	36.7	36.7
H	miR-208	Cq values	Control Urine	2	2	yes	0.256	0.000	8448.647	36.7	36.7	36.7	36.7
H	miR-208	Cq values	Control Urine	3	3	yes	3.496	0.027	458.780	36.7	991.3	36.7	36.7
A	miR-208	Cq values	Control Urine	2	2	yes	16.455	7.124	38.011	36.7	110	36.7	36.7
A	miR-208	Cq values	Control Urine	3	3	yes	5.047	1.825	13.955	36.7	36.7	36.7	36.7
D	miR-208	Cq values	Control Urine	2	1	yes	0.632	0.006	63.269	36.7	110	36.7	36.7
D	miR-208	Cq values	Control Urine	3	1	yes	1.709	0.059	49.517	36.7	110	36.7	36.7
D	miR-208	Cq values	Control Urine	1	1	yes	14.366	3.164	65.230	36.7	110	36.7	36.7
D	miR-208	Cq values	Control Urine	1	2	yes	18.119	6.211	52.862	36.7	110	36.7	36.7
D	miR-208	Cq values	Control Urine	3	2	yes	10.557	2.726	40.888	36.7	110	36.7	36.7
D	miR-208	Cq values	Control Urine	2	2	yes	7.505	1.582	35.604	36.7	110	36.7	36.7
D	miR-208	Cq values	Control Urine	1	3	yes	27.383	16.789	44.662	36.7	110	36.7	36.7
D	miR-208	Cq values	Control Urine	2	3	yes	11.138	5.351	23.185	36.7	110	36.7	36.7
D	miR-208	Cq values	Control Urine	3	3	yes	13.478	6.857	26.493	36.7	110	36.7	36.7
C	miR-208	Cq values	Treated Plasma	2	1	yes	4205.864	3175.244	5571.002	4.1	4.1	4.1	12.29
C	miR-208	Cq values	Treated Plasma	3	1	yes	3177.258	2378.358	4244.513	4.1	4.1	4.1	12.29
C	miR-208	Cq values	Treated Plasma	1	1	yes	4111.789	3099.781	5454.195	4.1	4.1	4.1	12.29
C	miR-208	Cq values	Treated Plasma	1	2	yes	4233.863	3568.774	5022.902	4.1	4.1	4.1	4.1
C	miR-208	Cq values	Treated Plasma	3	2	yes	3641.752	3061.801	4331.554	4.1	4.1	4.1	4.1
C	miR-208	Cq values	Treated Plasma	2	2	yes	4019.173	3385.951	4770.817	4.1	4.1	4.1	4.1
C	miR-208	Cq values	Treated Plasma	1	3	yes	4538.416	3719.097	5538.231	4.1	12.29	4.1	4.1
C	miR-208	Cq values	Treated Plasma	2	3	yes	3790.316	3098.242	4636.983	4.1	12.29	4.1	4.1
C	miR-208	Cq values	Treated Plasma	3	3	yes	3119.789	2541.737	3829.304	4.1	12.29	4.1	4.1
B	miR-208	Cq values	Treated Plasma	1	1	yes	1039.445	945.988	1142.135	36.7	110	36.7	36.7
B	miR-208	Cq values	Treated Plasma	2	2	yes	916.944	797.188	1054.689	36.7	110	36.7	36.7
B	miR-208	Cq values	Treated Plasma	3	3	yes	2058.656	1648.089	2571.502	36.7	110	36.7	36.7
H	miR-208	Cq values	Treated Plasma	1	1	yes	1860.737	1472.373	2351.538	36.7	36.7	36.7	36.7
H	miR-208	Cq values	Treated Plasma	2	2	yes	1729.566	1082.720	2762.856	36.7	36.7	36.7	36.7
H	miR-208	Cq values	Treated Plasma	3	3	yes	1056.374	636.716	1752.628	36.7	991.3	36.7	36.7
A	miR-208	Cq values	Treated Plasma	2	2	yes	1183.252	807.294	1734.292	36.7	110	36.7	36.7
A	miR-208	Cq values	Treated Plasma	3	3	yes	189.521	127.180	282.420	36.7	36.7	36.7	36.7
D	miR-208	Cq values	Treated Plasma	2	1	yes	746.768	525.866	1060.465	36.7	110	36.7	36.7
D	miR-208	Cq values	Treated Plasma	3	1	yes	885.567	622.636	1259.532	36.7	110	36.7	36.7
D	miR-208	Cq values	Treated Plasma	1	1	yes	1147.895	803.908	1639.070	36.7	110	36.7	36.7
D	miR-208	Cq values	Treated Plasma	1	2	yes	1824.166	1363.844	2439.855	36.7	110	36.7	36.7
D	miR-208	Cq values	Treated Plasma	3	2	yes	1003.705	757.118	1330.604	36.7	110	36.7	36.7
D	miR-208	Cq values	Treated Plasma	2	2	yes	1555.649	1165.507	2076.386	36.7	110	36.7	36.7
D	miR-208	Cq values	Treated Plasma	1	3	yes	2158.603	1814.485	2567.983	36.7	110	36.7	36.7
D	miR-208	Cq values	Treated Plasma	2	3	yes	1205.301	1018.883	1425.826	36.7	110	36.7	36.7
D	miR-208	Cq values	Treated Plasma	3	3	yes	1089.199	921.862	1286.912	36.7	110	36.7	36.7
C	miR-208	Cq values	Treated Urine	2	1	yes	52.677	37.148	74.697	4.1	4.1	4.1	12.29
C	miR-208	Cq values	Treated Urine	3	1	yes	92.089	65.849	128.786	4.1	4.1	4.1	12.29
C	miR-208	Cq values	Treated Urine	1	1	yes	46.104	32.312	65.785	4.1	4.1	4.1	12.29
C	miR-208	Cq values	Treated Urine	1	2	yes	3.220	1.807	5.737	4.1	4.1	4.1	4.1
C	miR-208	Cq values	Treated Urine	3	2	yes	7.884	5.278	11.776	4.1	4.1	4.1	4.1
C	miR-208	Cq values	Treated Urine	2	2	yes	2.134	1.082	4.211	4.1	4.1	4.1	4.1
C	miR-208	Cq values	Treated Urine	1	3	yes	23.420	18.379	29.843	4.1	12.29	4.1	4.1
C	miR-208	Cq values	Treated Urine	2	3	yes	30.604	24.310	38.527	4.1	12.29	4.1	4.1
C	miR-208	Cq values	Treated Urine	3	3	yes	20.510	15.970	26.341	4.1	12.29	4.1	4.1
B	miR-208	Cq values	Treated Urine	1	1	yes	17.207	13.373	22.141	36.7	110	36.7	36.7
B	miR-208	Cq values	Treated Urine	2	2	yes	49.419	39.789	61.380	36.7	110	36.7	36.7
B	miR-208	Cq values	Treated Urine	3	3	yes	36.384	22.960	57.656	36.7	110	36.7	36.7
H	miR-208	Cq values	Treated Urine	1	1	yes	6.091	1.831	20.258	36.7	36.7	36.7	36.7
H	miR-208	Cq values	Treated Urine	2	2	yes	0.256	0.000	8448.647	36.7	36.7	36.7	36.7
H	miR-208	Cq values	Treated Urine	3	3	yes	3.496	0.027	458.780	36.7	991.3	36.7	36.7
A	miR-208	Cq values	Treated Urine	2	2	yes	17.097	7.517	38.887	36.7	110	36.7	36.7
A	miR-208	Cq values	Treated Urine	3	3	yes	3.782	1.224	11.688	36.7	36.7	36.7	36.7
D	miR-208	Cq values	Treated Urine	2	1	yes	1.899	0.074	48.993	36.7	110	36.7	36.7
D	miR-208	Cq values	Treated Urine	3	1	yes	10.840	1.973	59.548	36.7	110	36.7	36.7
D	miR-208	Cq values	Treated Urine	1	1	yes	6.665	0.841	52.790	36.7	110	36.7	36.7
D	miR-208	Cq values	Treated Urine	1	2	yes	6.408	1.222	33.612	36.7	110	36.7	36.7
D	miR-208	Cq values	Treated Urine	3	2	yes	23.183	8.910	60.317	36.7	110	36.7	36.7
D	miR-208	Cq values	Treated Urine	2	2	yes	17.379	5.837	51.741	36.7	110	36.7	36.7
D	miR-208	Cq values	Treated Urine	1	3	yes	11.652	5.676	23.921	36.7	110	36.7	36.7
D	miR-208	Cq values	Treated Urine	2	3	yes	27.602	16.955	44.935	36.7	110	36.7	36.7
D	miR-208	Cq values	Treated Urine	3	3	yes	23.162	13.639	39.334	36.7	110	36.7	36.7
